# Supplementary material for: Expanded view of ecosystem stability: A grazed grassland case study
Source: PLoS One. 2017 Jun 7;12(6):e0178235. doi: 10.1371/journal.pone.0178235 (PMC5462382; doi:10.1371/journal.pone.0178235)
Supplement: S1 Appendix — (TEX) [file pone.0178235.s004.tex]

\documentclass[10pt,letterpaper]{article}
\usepackage[top=0.85in,left=2.75in,footskip=0.75in]{geometry}

%%%%%%% NOTE: Not sstandard, NOT part of PLOS latex template %%%%%
% Use cross-referencing to the Supplementary Information latex file
\usepackage{xr}
\externaldocument{grassNherbivoresV4}

% amsmath and amssymb packages, useful for mathematical formulas and symbols
\usepackage{amsmath,amssymb}

% Use adjustwidth environment to exceed column width (see example table in text)
\usepackage{changepage}

% Use Unicode characters when possible
\usepackage[utf8x]{inputenc}

% textcomp package and marvosym package for additional characters
\usepackage{textcomp,marvosym}

% cite package, to clean up citations in the main text. Do not remove.
\usepackage{cite}

% Use nameref to cite supporting information files (see Supporting Information section for more info)
\usepackage{nameref,hyperref}

% line numbers
\usepackage[right]{lineno}

% ligatures disabled
\usepackage{microtype}
\DisableLigatures[f]{encoding = *, family = * }

% color can be used to apply background shading to table cells only
\usepackage[table]{xcolor}

% array package and thick rules for tables
\usepackage{array}

% create "+" rule type for thick vertical lines
\newcolumntype{+}{!{\vrule width 2pt}}

% create \thickcline for thick horizontal lines of variable length
\newlength\savedwidth
\newcommand\thickcline[1]{%
  \noalign{\global\savedwidth\arrayrulewidth\global\arrayrulewidth 2pt}%
  \cline{#1}%
  \noalign{\vskip\arrayrulewidth}%
  \noalign{\global\arrayrulewidth\savedwidth}%
}

% \thickhline command for thick horizontal lines that span the table
\newcommand\thickhline{\noalign{\global\savedwidth\arrayrulewidth\global\arrayrulewidth 2pt}%
\hline
\noalign{\global\arrayrulewidth\savedwidth}}


% Remove comment for double spacing
\usepackage{setspace} 
\doublespacing

% Text layout
\raggedright
\setlength{\parindent}{0.5cm}
\textwidth 5.25in 
\textheight 8.75in

% Bold the 'Figure #' in the caption and separate it from the title/caption with a period
% Captions will be left justified
\usepackage[aboveskip=1pt,labelfont=bf,labelsep=period,justification=raggedright,singlelinecheck=off]{caption}
\renewcommand{\figurename}{Fig}

% Use the PLoS provided BiBTeX style
\bibliographystyle{plos2015}

% Remove brackets from numbering in List of References
\makeatletter
\renewcommand{\@biblabel}[1]{\quad#1.}
\makeatother

% Leave date blank
\date{}

% Header and Footer with logo
\usepackage{lastpage,fancyhdr,graphicx}
\usepackage{epstopdf}
\pagestyle{myheadings}
\pagestyle{fancy}
\fancyhf{}
\setlength{\headheight}{27.023pt}
\lhead{\includegraphics[width=2.0in]{PLOS-submission.eps}}
\rfoot{\thepage/\pageref{LastPage}}
\renewcommand{\footrule}{\hrule height 2pt \vspace{2mm}}
\fancyheadoffset[L]{2.25in}
\fancyfootoffset[L]{2.25in}
\lfoot{\sf PLOS}

%% Include all macros below

\newcommand{\lorem}{{\bf LOREM}}
\newcommand{\ipsum}{{\bf IPSUM}}

%% END MACROS SECTION

\begin{document}
\vspace*{0.2in}

\paragraph*{S1 Appendix.}
\label{Appendix_S1}
{\bf Governing Equations.} In these equations, ${\bf x}=(\;x\;y\;)^T$
is the state vector, with $x$ and $y$ denoting resident masses of
grass and herbivore in kg ha$^{-1}$. We use typewriter typeface for
parameters (\{{\tt r,k,a,b,e,d}\}, of which we use three partially
overlapping sets shown in  S1 Table), italics for scalar
dynamical variables ($x$, $y$), and boldface Roman for matrix or
vector variables (${\bf F}: \mathbb{R}^2\mapsto\mathbb{R}^2$, ${\bf
  x}$).

In Eq.~\ref{eq:Fx}, $\gamma_x={\tt r}x(1-x/{\tt k})$ represents grass
growth. Deferring to established ecological tradition, we assume
logistic dependence of growth on resident grass mass, controlled by
the carrying capacity {\tt k} and by {\tt r}, the intrinsic resource
unlimited grass growth when $x\ll{\tt k}$ (the fastest grass growth
possible, attained when resident grass cover is well below the
carrying capacity).  Grass growth as a function of resident grass
density is presented in panel a of S2 Figure with three {\tt r}
values (S1 Table).

The grass is removed by herbivores at a rate $\rho_x={\tt a}xy/({\tt
  b}+x)$, a Michaelis--Menten function of resident grass and herbivore
densities shown by panel b of S2 Figure for the base parameters
and three representative grazer concentrations. Parameter {\tt a}
determines the maximum grass mass removal rate a unit grazer mass can
achieve, and {\tt b} the resident grass mass at which half of that
potential is realized for a given grazer density. The removed grass
mass is converted in the lower left term of Eq.~\ref{eq:Fx}
($\gamma_y$) to herbivore body mass with efficiency {\tt e}
(S1 Table), which we set to a fixed value, the canonical 0.1
efficiency of trophic cascades. Finally, $\rho_y={\tt d}y$ quantifies
herbivore removal by its intrinsic death rate {\tt d}.

The three partially overlapping parameter sets we use
(S1 Table) are reasonable yet by no means ecologically
definitive. Instead, we choose them to demonstrate the main parameter
dependencies of the solution, with set 1 the ``base set'' on which
most of the analysis of this model is based, and sets 2 and 3
highlighting parameter dependence of the solution.

\nolinenumbers

\clearpage

%\bibliography{grassRefs}
\begin{thebibliography}{1}

\bibitem{PressEtAl1992}
Press WH, Flannery BP, Teukolsky SA, Vetterling WT.
\newblock Numerical Recipes in FORTRAN 77: The Art of Scientific Computing.
\newblock 2nd ed. Cambridge, UK and New York, US: Cambridge University Press;
  1992.

\bibitem{May1972}
May RM.
\newblock Limit Cycles in Predator-Prey Communities.
\newblock Science. 1972;177(4052):900--902.
\newblock doi:{10.1126/science.177.4052.900}.

\bibitem{NeubertCaswell1997}
Neubert MG, Caswell H.
\newblock Alternatives to resilience for measuring the responses of ecological
  systems to perturbations.
\newblock Ecology. 1997;78(3):653--665.

\bibitem{Hastings2001}
Hastings A.
\newblock Transient dynamics and persistence of ecological systems.
\newblock Ecology Letters. 2001;4(3):215--220.

\bibitem{Hastings2010}
Hastings A.
\newblock Timescales, dynamics, and ecological understanding.
\newblock Ecology. 2010;91(12):3471--3480.

\bibitem{Cortez2011}
Cortez MH.
\newblock Comparing the qualitatively different effects rapidly evolving and
  rapidly induced defences have on predator–prey interactions.
\newblock Ecology Letters. 2011;14:202--209.
\newblock doi:{10.1111/j.1461-0248.2010.01572.x}.

\end{thebibliography}

\end{document}
