# Supplementary material for: Expanded view of ecosystem stability: A grazed grassland case study
Source: PLoS One. 2017 Jun 7;12(6):e0178235. doi: 10.1371/journal.pone.0178235 (PMC5462382; doi:10.1371/journal.pone.0178235)
Supplement: S3 Appendix — (TEX) [file pone.0178235.s006.tex]

\documentclass[10pt,letterpaper]{article}
\usepackage[top=0.85in,left=2.75in,footskip=0.75in]{geometry}

%%%%%%% NOTE: Not sstandard, NOT part of PLOS latex template %%%%%
% Use cross-referencing to the Supplementary Information latex file
\usepackage{xr}
\externaldocument{grassNherbivoresV4}

% amsmath and amssymb packages, useful for mathematical formulas and symbols
\usepackage{amsmath,amssymb}

% Use adjustwidth environment to exceed column width (see example table in text)
\usepackage{changepage}

% Use Unicode characters when possible
\usepackage[utf8x]{inputenc}

% textcomp package and marvosym package for additional characters
\usepackage{textcomp,marvosym}

% cite package, to clean up citations in the main text. Do not remove.
\usepackage{cite}

% Use nameref to cite supporting information files (see Supporting Information section for more info)
\usepackage{nameref,hyperref}

% line numbers
\usepackage[right]{lineno}

% ligatures disabled
\usepackage{microtype}
\DisableLigatures[f]{encoding = *, family = * }

% color can be used to apply background shading to table cells only
\usepackage[table]{xcolor}

% array package and thick rules for tables
\usepackage{array}

% create "+" rule type for thick vertical lines
\newcolumntype{+}{!{\vrule width 2pt}}

% create \thickcline for thick horizontal lines of variable length
\newlength\savedwidth
\newcommand\thickcline[1]{%
  \noalign{\global\savedwidth\arrayrulewidth\global\arrayrulewidth 2pt}%
  \cline{#1}%
  \noalign{\vskip\arrayrulewidth}%
  \noalign{\global\arrayrulewidth\savedwidth}%
}

% \thickhline command for thick horizontal lines that span the table
\newcommand\thickhline{\noalign{\global\savedwidth\arrayrulewidth\global\arrayrulewidth 2pt}%
\hline
\noalign{\global\arrayrulewidth\savedwidth}}


% Remove comment for double spacing
\usepackage{setspace} 
\doublespacing

% Text layout
\raggedright
\setlength{\parindent}{0.5cm}
\textwidth 5.25in 
\textheight 8.75in

% Bold the 'Figure #' in the caption and separate it from the title/caption with a period
% Captions will be left justified
\usepackage[aboveskip=1pt,labelfont=bf,labelsep=period,justification=raggedright,singlelinecheck=off]{caption}
\renewcommand{\figurename}{Fig}

% Use the PLoS provided BiBTeX style
\bibliographystyle{plos2015}

% Remove brackets from numbering in List of References
\makeatletter
\renewcommand{\@biblabel}[1]{\quad#1.}
\makeatother

% Leave date blank
\date{}

% Header and Footer with logo
\usepackage{lastpage,fancyhdr,graphicx}
\usepackage{epstopdf}
\pagestyle{myheadings}
\pagestyle{fancy}
\fancyhf{}
\setlength{\headheight}{27.023pt}
\lhead{\includegraphics[width=2.0in]{PLOS-submission.eps}}
\rfoot{\thepage/\pageref{LastPage}}
\renewcommand{\footrule}{\hrule height 2pt \vspace{2mm}}
\fancyheadoffset[L]{2.25in}
\fancyfootoffset[L]{2.25in}
\lfoot{\sf PLOS}

%% Include all macros below

\newcommand{\lorem}{{\bf LOREM}}
\newcommand{\ipsum}{{\bf IPSUM}}

%% END MACROS SECTION

\begin{document}
\vspace*{0.2in}

\paragraph*{S3 Appendix.}
\label{Appendix_S3}
{\bf Fixed Points.}  While predator--prey dynamical systems such as
Eq.~\ref{eq:Fx} often possess stable limit cycles for some parameter
choices \cite{May1972}, our demonstration purposes are best
served by analyzing the stable fixed point parameter regimes on which
the remainder of the paper is based. The system with either of the
three parameter sets has a fully and a partially trivial fixed point
\cite{NeubertCaswell1997}. Here, we disregard these [$x^*=y^*=0$ and
  ${\bf x}^*= (\;k\;0\;)^T$, respectively, where the latter represents
  the non-grazed steady state with grass density at carrying
  capacity], and focus on fully nontrivial fixed points. Solving
Eq.~\ref{eq:Fx} for $\dot{\bf x}=0$ with the nontriviality condition,
the two rows yield
\begin{equation}
\begin{array}{rcl}
{\tt r}(1-x/{\rm k}) = {\tt a}y/({\tt b}+x) &
\;\;\;\;\Rightarrow\;\;\;\; &
y^* = \frac{\tt re}{\tt dk}x^*({\tt k}-x^*), \\
{\tt ae}x/({\tt b}+x) = {\rm d} & 
\;\;\;\;\Rightarrow\;\;\;\; & x^* = {\tt bd}/({\tt ae}-{\tt d}),
\end{array}
\label{eq:xstar}
\end{equation}
which is physically realizable for ${\tt ae}>{\tt d}$.

Substituting this $x^*$ into the expression for $y^*$ yields the
nontrivial fixed points ${\bf x}^* = (\;x^*\;y^*\;)^T$. For the three
parameter sets considered, they are
\begin{equation}
{\bf x}_1^*
\approx
\left(
\begin{array}{cc}
 272 \\ 704
\end{array}
\right),
\;\;\;\;
{\bf x}_2^*
\approx
\left(
\begin{array}{cc}
 274 \\ 707
\end{array}
\right),
\;\;\;\;{\rm and} \;\;\;\;
{\bf x}_3^*
\approx
\left(
\begin{array}{cc}
 282 \\ 703
\end{array}
\right)
\label{eq:xs}
\end{equation}

\nolinenumbers

\clearpage

%\bibliography{grassRefs}
\begin{thebibliography}{1}

\bibitem{PressEtAl1992}
Press WH, Flannery BP, Teukolsky SA, Vetterling WT.
\newblock Numerical Recipes in FORTRAN 77: The Art of Scientific Computing.
\newblock 2nd ed. Cambridge, UK and New York, US: Cambridge University Press;
  1992.

\bibitem{May1972}
May RM.
\newblock Limit Cycles in Predator-Prey Communities.
\newblock Science. 1972;177(4052):900--902.
\newblock doi:{10.1126/science.177.4052.900}.

\bibitem{NeubertCaswell1997}
Neubert MG, Caswell H.
\newblock Alternatives to resilience for measuring the responses of ecological
  systems to perturbations.
\newblock Ecology. 1997;78(3):653--665.

\bibitem{Hastings2001}
Hastings A.
\newblock Transient dynamics and persistence of ecological systems.
\newblock Ecology Letters. 2001;4(3):215--220.

\bibitem{Hastings2010}
Hastings A.
\newblock Timescales, dynamics, and ecological understanding.
\newblock Ecology. 2010;91(12):3471--3480.

\bibitem{Cortez2011}
Cortez MH.
\newblock Comparing the qualitatively different effects rapidly evolving and
  rapidly induced defences have on predator–prey interactions.
\newblock Ecology Letters. 2011;14:202--209.
\newblock doi:{10.1111/j.1461-0248.2010.01572.x}.

\end{thebibliography}

\end{document}
