# Supplementary material for: Expanded view of ecosystem stability: A grazed grassland case study
Source: PLoS One. 2017 Jun 7;12(6):e0178235. doi: 10.1371/journal.pone.0178235 (PMC5462382; doi:10.1371/journal.pone.0178235)
Supplement: S4 Appendix — (TEX) [file pone.0178235.s007.tex]

\documentclass[10pt,letterpaper]{article}
\usepackage[top=0.85in,left=2.75in,footskip=0.75in]{geometry}

%%%%%%% NOTE: Not sstandard, NOT part of PLOS latex template %%%%%
% Use cross-referencing to the Supplementary Information latex file
\usepackage{xr}
\externaldocument{grassNherbivoresV4}

% amsmath and amssymb packages, useful for mathematical formulas and symbols
\usepackage{amsmath,amssymb}

% Use adjustwidth environment to exceed column width (see example table in text)
\usepackage{changepage}

% Use Unicode characters when possible
\usepackage[utf8x]{inputenc}

% textcomp package and marvosym package for additional characters
\usepackage{textcomp,marvosym}

% cite package, to clean up citations in the main text. Do not remove.
\usepackage{cite}

% Use nameref to cite supporting information files (see Supporting Information section for more info)
\usepackage{nameref,hyperref}

% line numbers
\usepackage[right]{lineno}

% ligatures disabled
\usepackage{microtype}
\DisableLigatures[f]{encoding = *, family = * }

% color can be used to apply background shading to table cells only
\usepackage[table]{xcolor}

% array package and thick rules for tables
\usepackage{array}

% create "+" rule type for thick vertical lines
\newcolumntype{+}{!{\vrule width 2pt}}

% create \thickcline for thick horizontal lines of variable length
\newlength\savedwidth
\newcommand\thickcline[1]{%
  \noalign{\global\savedwidth\arrayrulewidth\global\arrayrulewidth 2pt}%
  \cline{#1}%
  \noalign{\vskip\arrayrulewidth}%
  \noalign{\global\arrayrulewidth\savedwidth}%
}

% \thickhline command for thick horizontal lines that span the table
\newcommand\thickhline{\noalign{\global\savedwidth\arrayrulewidth\global\arrayrulewidth 2pt}%
\hline
\noalign{\global\arrayrulewidth\savedwidth}}


% Remove comment for double spacing
\usepackage{setspace} 
\doublespacing

% Text layout
\raggedright
\setlength{\parindent}{0.5cm}
\textwidth 5.25in 
\textheight 8.75in

% Bold the 'Figure #' in the caption and separate it from the title/caption with a period
% Captions will be left justified
\usepackage[aboveskip=1pt,labelfont=bf,labelsep=period,justification=raggedright,singlelinecheck=off]{caption}
\renewcommand{\figurename}{Fig}

% Use the PLoS provided BiBTeX style
\bibliographystyle{plos2015}

% Remove brackets from numbering in List of References
\makeatletter
\renewcommand{\@biblabel}[1]{\quad#1.}
\makeatother

% Leave date blank
\date{}

% Header and Footer with logo
\usepackage{lastpage,fancyhdr,graphicx}
\usepackage{epstopdf}
\pagestyle{myheadings}
\pagestyle{fancy}
\fancyhf{}
\setlength{\headheight}{27.023pt}
\lhead{\includegraphics[width=2.0in]{PLOS-submission.eps}}
\rfoot{\thepage/\pageref{LastPage}}
\renewcommand{\footrule}{\hrule height 2pt \vspace{2mm}}
\fancyheadoffset[L]{2.25in}
\fancyfootoffset[L]{2.25in}
\lfoot{\sf PLOS}

%% Include all macros below

\newcommand{\lorem}{{\bf LOREM}}
\newcommand{\ipsum}{{\bf IPSUM}}

%% END MACROS SECTION

\begin{document}
\vspace*{0.2in}

\paragraph*{S4 Appendix.}
\label{Appendix_S4}
{\bf Linearization.}  Our focus is ecosystem stability, the fate of
state perturbations ${\bf x}'$ after their onset by such events as an
unusually rainy week (resulting in $x'>0$), a visit by a locust swarm
(yielding $x'<0$), and similar stochastic events with time scales much
shorter than the decadal time scales we focus on here
\cite{Hastings2001, Hastings2010, Cortez2011}. The state vector is
then split into the part satisfying the nonlinear dynamics and the
instantaneous deviation from it, ${\bf x} =\bar{\bf x}+{\bf x}'$
respectively, with $\bar{x}\gg x'$ assumed elementwise. Note that
perhaps nontraditionally, in general $d\bar{\bf x}/dt={\bf F}(\bar{\bf
  x})\ne 0$, permitting analysis of states other than fixed points as
subsequent sections clarify.

Because at least near their inception the perturbations are much
smaller than the full state, their early evolution is approximately
linear. We thus derive the general Jacobian of ${\bf F}({\bf x})$
(Eq.~\ref{eq:Fx}),
\begin{equation}
{\bf J}=
\left(
\begin{array}{lcc}
\frac{\tt r}{\tt k}\left({\tt k}-2x\right)\!-\!\frac{{\tt ab}y}{({\tt b}+x)^2}
 && -\frac{{\tt a}x}{{\tt b}+x} \\
\frac{{\tt abe}y}{({\tt b}+x)^2} && 
\frac{{\tt ae}x}{{\tt b}+x}-{\rm d}
\end{array}
\right).
\label{eq:simplestJacob}
\end{equation}

Recasting system~\ref{eq:Fx} in terms of ${\bf x} =\bar{\bf x}+{\bf
  x}'$, expanding the right hand side in a Taylor series, and
exploiting the $x'\ll \bar{x}$ property to truncate the series after
the 1st order,
\begin{equation}
\frac{d\bar{\bf x}}{dt} + \frac{d{\bf x}'}{dt} = {\bf F}\left(\bar{\bf
  x}+{\bf x}'\right) \approx {\bf F}\left(\bar{\bf x}\right) +
\left.{\bf J}\right|_{\bar{\bf x}} {\bf x}' + ...
\end{equation}
Using $d\bar{\bf x}/dt={\bf F}(\bar{\bf x})$, this reduces
to
\begin{equation}
\frac{d{\bf x}'}{dt} \approx
\left.{\bf J}\right|_{\bar{\bf x}} {\bf x}' + {\bf f}(t)
\label{eq:perturbSystem}
\end{equation}
with the rightmost forcing term combining neglected higher order terms
with the stochastic events discussed earlier.

\nolinenumbers

\clearpage

%\bibliography{grassRefs}
\begin{thebibliography}{1}

\bibitem{PressEtAl1992}
Press WH, Flannery BP, Teukolsky SA, Vetterling WT.
\newblock Numerical Recipes in FORTRAN 77: The Art of Scientific Computing.
\newblock 2nd ed. Cambridge, UK and New York, US: Cambridge University Press;
  1992.

\bibitem{May1972}
May RM.
\newblock Limit Cycles in Predator-Prey Communities.
\newblock Science. 1972;177(4052):900--902.
\newblock doi:{10.1126/science.177.4052.900}.

\bibitem{NeubertCaswell1997}
Neubert MG, Caswell H.
\newblock Alternatives to resilience for measuring the responses of ecological
  systems to perturbations.
\newblock Ecology. 1997;78(3):653--665.

\bibitem{Hastings2001}
Hastings A.
\newblock Transient dynamics and persistence of ecological systems.
\newblock Ecology Letters. 2001;4(3):215--220.

\bibitem{Hastings2010}
Hastings A.
\newblock Timescales, dynamics, and ecological understanding.
\newblock Ecology. 2010;91(12):3471--3480.

\bibitem{Cortez2011}
Cortez MH.
\newblock Comparing the qualitatively different effects rapidly evolving and
  rapidly induced defences have on predator–prey interactions.
\newblock Ecology Letters. 2011;14:202--209.
\newblock doi:{10.1111/j.1461-0248.2010.01572.x}.

\end{thebibliography}

\end{document}
