# Supplementary material for: Expanded view of ecosystem stability: A grazed grassland case study
Source: PLoS One. 2017 Jun 7;12(6):e0178235. doi: 10.1371/journal.pone.0178235 (PMC5462382; doi:10.1371/journal.pone.0178235)
Supplement: S5 Appendix — (TEX) [file pone.0178235.s008.tex]

\documentclass[10pt,letterpaper]{article}
\usepackage[top=0.85in,left=2.75in,footskip=0.75in]{geometry}

%%%%%%% NOTE: Not sstandard, NOT part of PLOS latex template %%%%%
% Use cross-referencing to the Supplementary Information latex file
\usepackage{xr}
\externaldocument{grassNherbivoresV4}

% amsmath and amssymb packages, useful for mathematical formulas and symbols
\usepackage{amsmath,amssymb}

% Use adjustwidth environment to exceed column width (see example table in text)
\usepackage{changepage}

% Use Unicode characters when possible
\usepackage[utf8x]{inputenc}

% textcomp package and marvosym package for additional characters
\usepackage{textcomp,marvosym}

% cite package, to clean up citations in the main text. Do not remove.
\usepackage{cite}

% Use nameref to cite supporting information files (see Supporting Information section for more info)
\usepackage{nameref,hyperref}

% line numbers
\usepackage[right]{lineno}

% ligatures disabled
\usepackage{microtype}
\DisableLigatures[f]{encoding = *, family = * }

% color can be used to apply background shading to table cells only
\usepackage[table]{xcolor}

% array package and thick rules for tables
\usepackage{array}

% create "+" rule type for thick vertical lines
\newcolumntype{+}{!{\vrule width 2pt}}

% create \thickcline for thick horizontal lines of variable length
\newlength\savedwidth
\newcommand\thickcline[1]{%
  \noalign{\global\savedwidth\arrayrulewidth\global\arrayrulewidth 2pt}%
  \cline{#1}%
  \noalign{\vskip\arrayrulewidth}%
  \noalign{\global\arrayrulewidth\savedwidth}%
}

% \thickhline command for thick horizontal lines that span the table
\newcommand\thickhline{\noalign{\global\savedwidth\arrayrulewidth\global\arrayrulewidth 2pt}%
\hline
\noalign{\global\arrayrulewidth\savedwidth}}


% Remove comment for double spacing
\usepackage{setspace} 
\doublespacing

% Text layout
\raggedright
\setlength{\parindent}{0.5cm}
\textwidth 5.25in 
\textheight 8.75in

% Bold the 'Figure #' in the caption and separate it from the title/caption with a period
% Captions will be left justified
\usepackage[aboveskip=1pt,labelfont=bf,labelsep=period,justification=raggedright,singlelinecheck=off]{caption}
\renewcommand{\figurename}{Fig}

% Use the PLoS provided BiBTeX style
\bibliographystyle{plos2015}

% Remove brackets from numbering in List of References
\makeatletter
\renewcommand{\@biblabel}[1]{\quad#1.}
\makeatother

% Leave date blank
\date{}

% Header and Footer with logo
\usepackage{lastpage,fancyhdr,graphicx}
\usepackage{epstopdf}
\pagestyle{myheadings}
\pagestyle{fancy}
\fancyhf{}
\setlength{\headheight}{27.023pt}
\lhead{\includegraphics[width=2.0in]{PLOS-submission.eps}}
\rfoot{\thepage/\pageref{LastPage}}
\renewcommand{\footrule}{\hrule height 2pt \vspace{2mm}}
\fancyheadoffset[L]{2.25in}
\fancyfootoffset[L]{2.25in}
\lfoot{\sf PLOS}

%% Include all macros below

\newcommand{\lorem}{{\bf LOREM}}
\newcommand{\ipsum}{{\bf IPSUM}}

%% END MACROS SECTION

\begin{document}
\vspace*{0.2in}

\paragraph*{S5 Appendix.}
\label{Appendix_S5}
{\bf On the Non-Simultaneity of Optimally Exciting ${\bf E}$ and ${\bf
    E}^{-1}$.}  Here we show why in Eq.~\ref{eq:eigenanalysis} optimal
excitation of ${\bf E}^{-1}$ translates into suboptimal excitation of
${\bf E}$.

Let us start by reproducing Eq.~\ref{eq:eigenanalysis},
\begin{equation}
{\bf x}'(\tau) = {\bf E\Delta E}^{-1}{\bf x}'_0
\end{equation}
and use the SVD of ${\bf E}$ itself to recast it as, 
\begin{equation}
{\bf x}'(\tau) = 
{\bf U}_e{\bf D}_e{\bf V}_e^T{\bf\Delta V}_e{\bf D}_e^{-1}{\bf U}_e^T{\bf x}'_0.
\end{equation}
From this it is clear that the ${\bf x}'_0$ that excites ${\bf
  E}^{-1}$ the most is ${\bf u}_{e1}$, with which this becomes
\begin{equation}
{\bf x}'(\tau) = \frac{1}{\sigma_1}
{\bf U}_e{\bf D}_e{\bf V}_e^T{\bf\Delta v}_{e1}.
\end{equation}
Thus while the optimal excitation of ${\bf E}$ is ${\bf v}_{e1}$, what
actually forces it is
\begin{equation}
{\bf\Delta v}_{e1} =
\left(
\begin{array}{c}
e^{\lambda_1\tau} v_{e1,1} \\ e^{\lambda_2\tau} v_{e1,2}
\end{array}
\right)
\end{equation}
(where $v_{e1,k}$ is the $k$th element of ${\bf v}_{e1}$), a stretched
and distorted version of ${\bf v}_{e1}$ that is suboptimal.

\nolinenumbers

\clearpage

%\bibliography{grassRefs}
\begin{thebibliography}{1}

\bibitem{PressEtAl1992}
Press WH, Flannery BP, Teukolsky SA, Vetterling WT.
\newblock Numerical Recipes in FORTRAN 77: The Art of Scientific Computing.
\newblock 2nd ed. Cambridge, UK and New York, US: Cambridge University Press;
  1992.

\bibitem{May1972}
May RM.
\newblock Limit Cycles in Predator-Prey Communities.
\newblock Science. 1972;177(4052):900--902.
\newblock doi:{10.1126/science.177.4052.900}.

\bibitem{NeubertCaswell1997}
Neubert MG, Caswell H.
\newblock Alternatives to resilience for measuring the responses of ecological
  systems to perturbations.
\newblock Ecology. 1997;78(3):653--665.

\bibitem{Hastings2001}
Hastings A.
\newblock Transient dynamics and persistence of ecological systems.
\newblock Ecology Letters. 2001;4(3):215--220.

\bibitem{Hastings2010}
Hastings A.
\newblock Timescales, dynamics, and ecological understanding.
\newblock Ecology. 2010;91(12):3471--3480.

\bibitem{Cortez2011}
Cortez MH.
\newblock Comparing the qualitatively different effects rapidly evolving and
  rapidly induced defences have on predator–prey interactions.
\newblock Ecology Letters. 2011;14:202--209.
\newblock doi:{10.1111/j.1461-0248.2010.01572.x}.

\end{thebibliography}

\end{document}
