# Supplementary material for: Expanded view of ecosystem stability: A grazed grassland case study
Source: PLoS One. 2017 Jun 7;12(6):e0178235. doi: 10.1371/journal.pone.0178235 (PMC5462382; doi:10.1371/journal.pone.0178235)
Supplement: S6 Appendix — (TEX) [file pone.0178235.s009.tex]

\documentclass[10pt,letterpaper]{article}
\usepackage[top=0.85in,left=2.75in,footskip=0.75in]{geometry}

%%%%%%% NOTE: Not sstandard, NOT part of PLOS latex template %%%%%
% Use cross-referencing to the Supplementary Information latex file
\usepackage{xr}
\externaldocument{grassNherbivoresV4}

% amsmath and amssymb packages, useful for mathematical formulas and symbols
\usepackage{amsmath,amssymb}

% Use adjustwidth environment to exceed column width (see example table in text)
\usepackage{changepage}

% Use Unicode characters when possible
\usepackage[utf8x]{inputenc}

% textcomp package and marvosym package for additional characters
\usepackage{textcomp,marvosym}

% cite package, to clean up citations in the main text. Do not remove.
\usepackage{cite}

% Use nameref to cite supporting information files (see Supporting Information section for more info)
\usepackage{nameref,hyperref}

% line numbers
\usepackage[right]{lineno}

% ligatures disabled
\usepackage{microtype}
\DisableLigatures[f]{encoding = *, family = * }

% color can be used to apply background shading to table cells only
\usepackage[table]{xcolor}

% array package and thick rules for tables
\usepackage{array}

% create "+" rule type for thick vertical lines
\newcolumntype{+}{!{\vrule width 2pt}}

% create \thickcline for thick horizontal lines of variable length
\newlength\savedwidth
\newcommand\thickcline[1]{%
  \noalign{\global\savedwidth\arrayrulewidth\global\arrayrulewidth 2pt}%
  \cline{#1}%
  \noalign{\vskip\arrayrulewidth}%
  \noalign{\global\arrayrulewidth\savedwidth}%
}

% \thickhline command for thick horizontal lines that span the table
\newcommand\thickhline{\noalign{\global\savedwidth\arrayrulewidth\global\arrayrulewidth 2pt}%
\hline
\noalign{\global\arrayrulewidth\savedwidth}}


% Remove comment for double spacing
\usepackage{setspace} 
\doublespacing

% Text layout
\raggedright
\setlength{\parindent}{0.5cm}
\textwidth 5.25in 
\textheight 8.75in

% Bold the 'Figure #' in the caption and separate it from the title/caption with a period
% Captions will be left justified
\usepackage[aboveskip=1pt,labelfont=bf,labelsep=period,justification=raggedright,singlelinecheck=off]{caption}
\renewcommand{\figurename}{Fig}

% Use the PLoS provided BiBTeX style
\bibliographystyle{plos2015}

% Remove brackets from numbering in List of References
\makeatletter
\renewcommand{\@biblabel}[1]{\quad#1.}
\makeatother

% Leave date blank
\date{}

% Header and Footer with logo
\usepackage{lastpage,fancyhdr,graphicx}
\usepackage{epstopdf}
\pagestyle{myheadings}
\pagestyle{fancy}
\fancyhf{}
\setlength{\headheight}{27.023pt}
\lhead{\includegraphics[width=2.0in]{PLOS-submission.eps}}
\rfoot{\thepage/\pageref{LastPage}}
\renewcommand{\footrule}{\hrule height 2pt \vspace{2mm}}
\fancyheadoffset[L]{2.25in}
\fancyfootoffset[L]{2.25in}
\lfoot{\sf PLOS}

%% Include all macros below

\newcommand{\lorem}{{\bf LOREM}}
\newcommand{\ipsum}{{\bf IPSUM}}

%% END MACROS SECTION

\begin{document}
\vspace*{0.2in}

\paragraph*{S6 Appendix.}
\label{Appendix_S6}
{\bf Linear vs. Nonlinear Flow Throughout the State Space.}
In the main text, we address the possibility that the optimal growth
timescale $\tau=196$ d we find on day 800 (the time of global minimum
herbivore population) exceeds the expected utility of the linearized
dynamics. We offer two tests for this possibility, with both
cautiously suggesting that the linearization is in fact valid over the
196 d timespan. 

We test the validity of this objection using two methods, both
suggesting the linearization is reasonably valid over the $\approx$200
day timespan. First, we note that $\|{\bf J}_{800}-{\bf
  J}_{996}\|^{\rm Frob}/ (0.5\|{\bf J}_{800}+{\bf J}_{996}\|^{\rm
  Frob})\approx 0.16$, the Frobenius norm of the difference between
the $t=800$ and $t=996$ d Jacobians (the numerator) is only 16\% that
of the mean of the two Jacobians (the denominator). In the second, we
compare $e^{{\bf J}_{800}}$ and $e^{{\bf J}_{996}}$, the propagators
evaluated at $t=800$ and 996 d. For these propagators,
$\sigma_1\approx 0.2$ at both times, and ${\bf v}_1\approx
(\;0.1\;1\;)^T$ and $(\;0.2\;1\;)^T$ respectively.  The reasonable
similarity of these characteristics of the propagators at the two
bracketing times mostly vindicates the validity of the linearization
over this timespan, indicating that the linearized growth time does
not significantly exceed the validity of the linearization.

Next, we embed this result in the broader context of the flow
throughout the domain of interest under both the full nonlinear
dynamics and the approximate linearized dynamics (top and bottom
panels of S2 Figure, respectively). The similar structure and
magnitude of the two flow fields indicates that the good validity of
the linearized approximation we find locally for $t=800$ is the rule
rather than the exception, with the local linearization closely
tracking the full nonlinear dynamics throughout the domain of
interest.

\nolinenumbers

\clearpage

%\bibliography{grassRefs}
\begin{thebibliography}{1}

\bibitem{PressEtAl1992}
Press WH, Flannery BP, Teukolsky SA, Vetterling WT.
\newblock Numerical Recipes in FORTRAN 77: The Art of Scientific Computing.
\newblock 2nd ed. Cambridge, UK and New York, US: Cambridge University Press;
  1992.

\bibitem{May1972}
May RM.
\newblock Limit Cycles in Predator-Prey Communities.
\newblock Science. 1972;177(4052):900--902.
\newblock doi:{10.1126/science.177.4052.900}.

\bibitem{NeubertCaswell1997}
Neubert MG, Caswell H.
\newblock Alternatives to resilience for measuring the responses of ecological
  systems to perturbations.
\newblock Ecology. 1997;78(3):653--665.

\bibitem{Hastings2001}
Hastings A.
\newblock Transient dynamics and persistence of ecological systems.
\newblock Ecology Letters. 2001;4(3):215--220.

\bibitem{Hastings2010}
Hastings A.
\newblock Timescales, dynamics, and ecological understanding.
\newblock Ecology. 2010;91(12):3471--3480.

\bibitem{Cortez2011}
Cortez MH.
\newblock Comparing the qualitatively different effects rapidly evolving and
  rapidly induced defences have on predator–prey interactions.
\newblock Ecology Letters. 2011;14:202--209.
\newblock doi:{10.1111/j.1461-0248.2010.01572.x}.

\end{thebibliography}

\end{document}
